# Supplementary material for: ﻿The diversity and taxonomy of Tomentella (Thelephoraceae, Thelephorales) with descriptions of four new species from Southwestern China
Source: MycoKeys. 2024 Sep 17;109:1–29. doi: 10.3897/mycokeys.109.132941 (PMC11422715; doi:10.3897/mycokeys.109.132941)
Supplement: XML Treatment for Tomentella olivaceobasidiosa [file mycokeys.109.132941-treatment1.xml]

<!DOCTYPE tp:taxon-treatment
  PUBLIC "-//TaxonX//DTD Taxonomic Treatment Publishing DTD v0 20100105//EN" "tax-treatment-NSO.dtd">
<tp:taxon-treatment xmlns:tp="http://www.plazi.org/taxpub"><tp:treatment-meta><kwd-group><label>Taxon classification</label><kwd>
                <named-content content-type="kingdom">Fungi</named-content>
              </kwd><kwd>
                <named-content content-type="order">Thelephorales</named-content>
              </kwd><kwd>
                <named-content content-type="family">Thelephoraceae</named-content>
              </kwd></kwd-group><mixed-citation publication-type="journal"><person-group><name><surname>Zhang</surname><given-names>Xiaojie</given-names></name><name><surname>Shi</surname><given-names>Fulei</given-names></name><name><surname>Yang</surname><given-names>Ke</given-names></name><name><surname>Zhao</surname><given-names>Changlin</given-names></name></person-group><article-title>﻿The diversity and taxonomy of <italic><tp:taxon-name><tp:taxon-name-part taxon-name-part-type="genus" reg="Tomentella">Tomentella</tp:taxon-name-part></tp:taxon-name></italic> (<tp:taxon-name><tp:taxon-name-part taxon-name-part-type="family">Thelephoraceae</tp:taxon-name-part></tp:taxon-name>, <tp:taxon-name><tp:taxon-name-part taxon-name-part-type="order">Thelephorales</tp:taxon-name-part></tp:taxon-name>) with descriptions of four new species from Southwestern China</article-title><source>MycoKeys</source><day>17</day><month>09</month><year>2024</year><volume>109</volume><fpage>1</fpage><lpage>29</lpage><pub-id pub-id-type="doi">10.3897/mycokeys.109.132941</pub-id></mixed-citation></tp:treatment-meta><tp:nomenclature><label>﻿</label><tp:taxon-name>
              <object-id xmlns:xlink="http://www.w3.org/1999/xlink" content-type="arpha" xlink:type="simple">2597ABD5-CF56-59C7-B535-856319CD852F</object-id>
              <tp:taxon-name-part taxon-name-part-type="genus" reg="Tomentella">Tomentella</tp:taxon-name-part>
              <tp:taxon-name-part taxon-name-part-type="species" reg="olivaceobasidiosa">olivaceobasidiosa</tp:taxon-name-part>
              <object-id xmlns:xlink="http://www.w3.org/1999/xlink" content-type="mycobank" xlink:type="simple"> 854694</object-id>
            </tp:taxon-name><tp:taxon-authority>X.J. Zhang &amp; C.L. Zhao</tp:taxon-authority><tp:taxon-status xmlns:xlink="http://www.w3.org/1999/xlink" xlink:type="simple">sp. nov.</tp:taxon-status><xref ref-type="fig" rid="F2">Figs 3</xref><xref ref-type="fig" rid="F3">, 4</xref></tp:nomenclature><tp:treatment-sec sec-type="Holotype" id="SECID0EJ1DK"><title>Holotype.</title><p>China • Yunnan Province, Kunming, Panlong District, Yeyahu Forest Park, <named-content xmlns:xlink="http://www.w3.org/1999/xlink" content-type="dwc:verbatimCoordinates" xlink:type="simple"><named-content content-type="geo-json" specific-use="{&#34;type&#34;:&#34;Point&#34;,&#34;coordinates&#34;:[103.450000,25.216667]}" id="NCID0ES1DK" xlink:type="simple">25°13'N, 102°87'E</named-content></named-content>, altitude 2125 m, on the angiosperm trunk, leg. C.L. Zhao, 30 September 2019, CLZhao 14056 (SWFC).</p><fig id="F2" position="float" orientation="portrait"><object-id xmlns:xlink="http://www.w3.org/1999/xlink" content-type="doi" xlink:type="simple">10.3897/mycokeys.109.132941.figure3</object-id><object-id xmlns:xlink="http://www.w3.org/1999/xlink" content-type="arpha" xlink:type="simple">4231A2E6-9DE3-59B0-840C-91255D9684AE</object-id><label>Figure 3.</label><caption><p><italic><tp:taxon-name><tp:taxon-name-part taxon-name-part-type="genus" reg="Tomentella">Tomentella</tp:taxon-name-part><tp:taxon-name-part taxon-name-part-type="species" reg="olivaceobasidiosa">olivaceobasidiosa</tp:taxon-name-part></tp:taxon-name></italic> (holotype, CLZhao 14056): basidiomata on the substrate (<bold>A</bold>), macroscopic characteristics of hymenophore (<bold>B</bold>). Scale bars: 1 cm (<bold>A</bold>); 1 mm (<bold>B</bold>).</p></caption><graphic xmlns:xlink="http://www.w3.org/1999/xlink" xlink:href="mycokeys-109-001-g003.jpg" position="float" orientation="portrait" xlink:type="simple" id="oo_1135312.jpg"><uri content-type="original_file" xlink:type="simple">https://binary.pensoft.net/fig/1135312</uri></graphic></fig></tp:treatment-sec><tp:treatment-sec sec-type="etymology" id="SECID0EX2DK"><title>Etymology.</title><p><italic>Olivaceobasidiosa</italic> (Lat.): refers to the olivaceous basidiomata.</p><fig id="F3" position="float" orientation="portrait"><object-id xmlns:xlink="http://www.w3.org/1999/xlink" content-type="doi" xlink:type="simple">10.3897/mycokeys.109.132941.figure4</object-id><object-id xmlns:xlink="http://www.w3.org/1999/xlink" content-type="arpha" xlink:type="simple">ED289803-F0E9-5D78-97CD-FB283CBBFE3F</object-id><label>Figure 4.</label><caption><p>Microscopic structures of <italic><tp:taxon-name><tp:taxon-name-part taxon-name-part-type="genus" reg="Tomentella">Tomentella</tp:taxon-name-part><tp:taxon-name-part taxon-name-part-type="species" reg="olivaceobasidiosa">olivaceobasidiosa</tp:taxon-name-part></tp:taxon-name></italic> (holotype, CLZhao 14056): basidiospores (<bold>A</bold>), basidia and basidioles (<bold>B</bold>), a section of the hymenium (<bold>C</bold>). Scale bars: 10 µm (<bold>A–C</bold>).</p></caption><graphic xmlns:xlink="http://www.w3.org/1999/xlink" xlink:href="mycokeys-109-001-g004.jpg" position="float" orientation="portrait" xlink:type="simple" id="oo_1135313.jpg"><uri content-type="original_file" xlink:type="simple">https://binary.pensoft.net/fig/1135313</uri></graphic></fig></tp:treatment-sec><tp:treatment-sec sec-type="description" id="SECID0E63DK"><title>Description.</title><p>Basidiomata annual, resupinate, separable from the substrate, arachnoid, without odour or taste when fresh, and up to 3 cm long, 2.5 cm wide, 0.3–0.6 mm thick. Hymenial surface smooth, slightly olivaceous when fresh, olivaceous to slightly brown upon drying. Sterile margin narrow, olivaceous, up to 1 mm.</p><p><bold><italic>Hyphal system</italic></bold>: Monomitic; generative hyphae with clamp connections, pale brown, slightly thick-walled, moderately branched, interwoven, 3.5–5 µm in diameter. <abbrev xmlns:xlink="http://www.w3.org/1999/xlink" xlink:title="Melzer’s Reagent" id="ABBRID0EL4DK" xlink:type="simple">IKI</abbrev>–, <abbrev xmlns:xlink="http://www.w3.org/1999/xlink" xlink:title="Cotton Blue" id="ABBRID0EP4DK" xlink:type="simple">CB</abbrev>–; brown-black to black in <abbrev xmlns:xlink="http://www.w3.org/1999/xlink" xlink:title="5% potassium hydroxide water solution" id="ABBRID0ET4DK" xlink:type="simple">KOH</abbrev>.</p><p><bold><italic>Hymenium</italic></bold>: Cystidia and cystidioles absent. Presence of crystals amongst generative hyphae. Basidia clavate, with 4 sterigmata and a basal clamp connection, 39–48.5 × 7–8.5 µm, basidiole clavate, slightly smaller than basidia.</p><p><bold><italic>Spores</italic></bold>: Basidiospores subglobose to globose, nodulose to verrucose, yellowish-brown, thick-walled, <abbrev xmlns:xlink="http://www.w3.org/1999/xlink" xlink:title="Melzer’s Reagent" id="ABBRID0EF5DK" xlink:type="simple">IKI</abbrev>–, <abbrev xmlns:xlink="http://www.w3.org/1999/xlink" xlink:title="Cotton Blue" id="ABBRID0EJ5DK" xlink:type="simple">CB</abbrev>–, (6.5–)7–9(–9.5) × (5–)6–7.5(–8.5) µm, L = 8.4 µm, W = 7 µm, Q = 1.20–1.23 (n = 60/2).</p><p>Additional specimen examined (paratype): China. Yunnan Province, Kunming, Panlong District, Yeyahu Forest Park, GPS coordinates: <named-content xmlns:xlink="http://www.w3.org/1999/xlink" content-type="dwc:verbatimCoordinates" xlink:type="simple"><named-content content-type="geo-json" specific-use="{&#34;type&#34;:&#34;Point&#34;,&#34;coordinates&#34;:[103.450000,25.216667]}" id="NCID0ES5DK" xlink:type="simple">25°13'N, 102°87'E</named-content></named-content>, elev. 2125 m, on the angiosperm trunk, leg. C.L. Zhao, 30 September 2019, CLZhao 14051 (SWFC).</p></tp:treatment-sec></tp:taxon-treatment>
