# Supplementary material for: ﻿The diversity and taxonomy of Tomentella (Thelephoraceae, Thelephorales) with descriptions of four new species from Southwestern China
Source: MycoKeys. 2024 Sep 17;109:1–29. doi: 10.3897/mycokeys.109.132941 (PMC11422715; doi:10.3897/mycokeys.109.132941)
Supplement: XML Treatment for Tomentella wumenshanensis [file mycokeys.109.132941-treatment3.xml]

<!DOCTYPE tp:taxon-treatment
  PUBLIC "-//TaxonX//DTD Taxonomic Treatment Publishing DTD v0 20100105//EN" "tax-treatment-NSO.dtd">
<tp:taxon-treatment xmlns:tp="http://www.plazi.org/taxpub"><tp:treatment-meta><kwd-group><label>Taxon classification</label><kwd>
                <named-content content-type="kingdom">Fungi</named-content>
              </kwd><kwd>
                <named-content content-type="order">Thelephorales</named-content>
              </kwd><kwd>
                <named-content content-type="family">Thelephoraceae</named-content>
              </kwd></kwd-group><mixed-citation publication-type="journal"><person-group><name><surname>Zhang</surname><given-names>Xiaojie</given-names></name><name><surname>Shi</surname><given-names>Fulei</given-names></name><name><surname>Yang</surname><given-names>Ke</given-names></name><name><surname>Zhao</surname><given-names>Changlin</given-names></name></person-group><article-title>﻿The diversity and taxonomy of <italic><tp:taxon-name><tp:taxon-name-part taxon-name-part-type="genus" reg="Tomentella">Tomentella</tp:taxon-name-part></tp:taxon-name></italic> (<tp:taxon-name><tp:taxon-name-part taxon-name-part-type="family">Thelephoraceae</tp:taxon-name-part></tp:taxon-name>, <tp:taxon-name><tp:taxon-name-part taxon-name-part-type="order">Thelephorales</tp:taxon-name-part></tp:taxon-name>) with descriptions of four new species from Southwestern China</article-title><source>MycoKeys</source><day>17</day><month>09</month><year>2024</year><volume>109</volume><fpage>1</fpage><lpage>29</lpage><pub-id pub-id-type="doi">10.3897/mycokeys.109.132941</pub-id></mixed-citation></tp:treatment-meta><tp:nomenclature><label>﻿</label><tp:taxon-name>
              <object-id xmlns:xlink="http://www.w3.org/1999/xlink" content-type="arpha" xlink:type="simple">9637A8E6-2F66-5522-A854-E9171691F334</object-id>
              <tp:taxon-name-part taxon-name-part-type="genus" reg="Tomentella">Tomentella</tp:taxon-name-part>
              <tp:taxon-name-part taxon-name-part-type="species" reg="wumenshanensis">wumenshanensis</tp:taxon-name-part>
              <object-id xmlns:xlink="http://www.w3.org/1999/xlink" content-type="mycobank" xlink:type="simple"> 854696</object-id>
            </tp:taxon-name><tp:taxon-authority>X.J. Zhang &amp; C.L. Zhao</tp:taxon-authority><tp:taxon-status xmlns:xlink="http://www.w3.org/1999/xlink" xlink:type="simple">sp. nov.</tp:taxon-status><xref ref-type="fig" rid="F6">Figs 7</xref><xref ref-type="fig" rid="F7">, 8</xref></tp:nomenclature><tp:treatment-sec sec-type="Holotype" id="SECID0E6FEK"><title>Holotype.</title><p>China • Yunnan Province, Zhaotong, Wumengshan National Nature Reserve, <named-content xmlns:xlink="http://www.w3.org/1999/xlink" content-type="dwc:verbatimCoordinates" xlink:type="simple"><named-content content-type="geo-json" specific-use="{&#34;type&#34;:&#34;Point&#34;,&#34;coordinates&#34;:[104.200000,27.550000]}" id="NCID0EIGEK" xlink:type="simple">27°33'N, 103°72'E</named-content></named-content>, altitude 2300 m, on the fallen branch of angiosperm, leg. C.L. Zhao, 21 September 2023, CLZhao 33775 (SWFC).</p><fig id="F6" position="float" orientation="portrait"><object-id xmlns:xlink="http://www.w3.org/1999/xlink" content-type="doi" xlink:type="simple">10.3897/mycokeys.109.132941.figure7</object-id><object-id xmlns:xlink="http://www.w3.org/1999/xlink" content-type="arpha" xlink:type="simple">CE48F44D-71B5-5BDD-A478-DD43957D352D</object-id><label>Figure 7.</label><caption><p><italic><tp:taxon-name><tp:taxon-name-part taxon-name-part-type="genus" reg="Tomentella">Tomentella</tp:taxon-name-part><tp:taxon-name-part taxon-name-part-type="species" reg="wumenshanensis">wumenshanensis</tp:taxon-name-part></tp:taxon-name></italic> (holotype, CLZhao 33775): basidiomata on the substrate (<bold>A</bold>), macroscopic characteristics of hymenophore (<bold>B</bold>). Scale bars: 1 cm (<bold>A</bold>); 1 mm (<bold>B</bold>).</p></caption><graphic xmlns:xlink="http://www.w3.org/1999/xlink" xlink:href="mycokeys-109-001-g007.jpg" position="float" orientation="portrait" xlink:type="simple" id="oo_1135316.jpg"><uri content-type="original_file" xlink:type="simple">https://binary.pensoft.net/fig/1135316</uri></graphic></fig></tp:treatment-sec><tp:treatment-sec sec-type="etymology" id="SECID0ENHEK"><title>Etymology.</title><p><italic>Wumenshanensis</italic> (Lat.): refers to the type locality “Wumengshan National Nature Reserve”.</p><fig id="F7" position="float" orientation="portrait"><object-id xmlns:xlink="http://www.w3.org/1999/xlink" content-type="doi" xlink:type="simple">10.3897/mycokeys.109.132941.figure8</object-id><object-id xmlns:xlink="http://www.w3.org/1999/xlink" content-type="arpha" xlink:type="simple">277F1BB2-F7E3-5A70-ACE4-E0972399BE39</object-id><label>Figure 8.</label><caption><p>Microscopic structures of <italic><tp:taxon-name><tp:taxon-name-part taxon-name-part-type="genus" reg="Tomentella">Tomentella</tp:taxon-name-part><tp:taxon-name-part taxon-name-part-type="species" reg="wumenshanensis">wumenshanensis</tp:taxon-name-part></tp:taxon-name></italic> (holotype, CLZhao 33775): basidiospores (<bold>A</bold>), basidia and basidioles (<bold>B</bold>), a section of the hymenium (<bold>C</bold>). Scale bars: 10 µm (<bold>A–C</bold>).</p></caption><graphic xmlns:xlink="http://www.w3.org/1999/xlink" xlink:href="mycokeys-109-001-g008.jpg" position="float" orientation="portrait" xlink:type="simple" id="oo_1135317.jpg"><uri content-type="original_file" xlink:type="simple">https://binary.pensoft.net/fig/1135317</uri></graphic></fig></tp:treatment-sec><tp:treatment-sec sec-type="description" id="SECID0EVIEK"><title>Description.</title><p>Basidiomata annual, resupinate, membranaceous, without odour or taste when fresh, up to 15 cm long, 2 cm wide, 0.1–0.2 mm thick. Hymenial surface smooth, yellowish-brown to orange brown when dry. Sterile margin narrow, yellowish-brown, up to 1 mm.</p><p><bold><italic>Hyphal system</italic></bold>: Monomitic; generative hyphae with clamp connections, yellowish-brown, slightly thick-walled, moderately branched, interwoven, 5–8 µm in diameter, <abbrev xmlns:xlink="http://www.w3.org/1999/xlink" xlink:title="Melzer’s Reagent" id="ABBRID0EBJEK" xlink:type="simple">IKI</abbrev>–, <abbrev xmlns:xlink="http://www.w3.org/1999/xlink" xlink:title="Cotton Blue" id="ABBRID0EFJEK" xlink:type="simple">CB</abbrev>–; brown-black to black in <abbrev xmlns:xlink="http://www.w3.org/1999/xlink" xlink:title="5% potassium hydroxide water solution" id="ABBRID0EJJEK" xlink:type="simple">KOH</abbrev>.</p><p><bold><italic>Hymenium</italic></bold>: Cystidia and cystidioles absent. Basidia barrel-shaped to slightly clavate, with 4 sterigmata and a basal clamp connection, 25–28 × 5.5–8.5 µm; basidioles dominant, slightly smaller than basidia.</p><p><bold><italic>Spores</italic></bold>: Basidiospores subglobose to globose, nodulose to verrucose, yellowish-brown, thick-walled, <abbrev xmlns:xlink="http://www.w3.org/1999/xlink" xlink:title="Melzer’s Reagent" id="ABBRID0E2JEK" xlink:type="simple">IKI</abbrev>–, <abbrev xmlns:xlink="http://www.w3.org/1999/xlink" xlink:title="Cotton Blue" id="ABBRID0E6JEK" xlink:type="simple">CB</abbrev>–, (7–) 7.5–9.5(–10) × 6–8(–8.5) µm, L = 8.3 µm, W = 7 µm, Q = 1.19 (n = 30/1).</p></tp:treatment-sec></tp:taxon-treatment>
